# Supplementary material for: Prospective life cycle assessment of climate and biodiversity impacts of meat‐based and plant‐forward meals: A case study of Indonesian and German meal options
Source: J Ind Ecol. 2024 Aug 16;28(6):1598–611. doi: 10.1111/jiec.13549 (PMC11667662; doi:10.1111/jiec.13549)
Supplement: Supplementary file 2 — Supporting information S2: This supporting information provides tabular numerical data which was used to generate Figures 2, 3, 4 and 5 in the manuscript. [file JIEC-28-1598-s002.xlsx]

## Sheet: CoverSheet
Journal of Industrial Ecology – www.wileyonlinelibrary.com/journal/jie
SUPPORTING INFORMATION FOR:
Marquardt, S. G., Joyce, P. J., Rigarlsford, G., Dötsch-Klerk, M., van Elk, K., Doelman, J., Daioglou, V., Huijbregts, M. A. J, Sim, S. Prospective Life Cycle Assessment of climate and biodiversity impacts of meat-based and plant-forward meals: A case study of Indonesian and German meal options. Journal of Industrial Ecology.
This supporting information provides tabular numerical data which was used to generate Figures 2, 3, 4 and 5 in the manuscript.

## Sheet: Data_for_manuscript_Figure_2
Country	Meal	Scenario	Climate footprint per serving	Climate footprint per 100kcal	Biodiversity integrity footprint per serving	Biodiversity integrity footprint per 100kcal
Germany	Meat based	Baseline	4.04	0.798	0.69	0.136
		SSP1 ↑	3.32	0.656	0.48	0.096
		SSP2 ―	3.84	0.759	0.56	0.11
		SSP3 ↓	3.91	0.774	0.57	0.113
	Plant Forward	Baseline	0.7	0.133	0.19	0.036
		SSP1 ↑	0.61	0.116	0.16	0.031
		SSP2 ―	0.72	0.136	0.16	0.031
		SSP3 ↓	0.71	0.134	0.17	0.031
Indonesia	Meat Based	Baseline	1.6	0.181	0.37	0.042
		SSP1 ↑	1.02	0.116	0.27	0.031
		SSP2 ―	1.09	0.123	0.28	0.032
		SSP3 ↓	1.15	0.13	0.3	0.033
	Plant Forward	Baseline	1.28	0.253	0.26	0.051
		SSP1 ↑	0.85	0.168	0.19	0.038
		SSP2 ―	0.89	0.176	0.19	0.038
		SSP3 ↓	0.92	0.183	0.2	0.039

## Sheet: Data_for_manuscript_Figure_3
Meat Based					Plant Forward
Component	Ingredient	BII	GHG		Component	Ingredient	BII	GHG
Sauce	Tomato	0.00507609	0.52901		Sauce	Tomato	0.00507609	0.52901
Sauce	Beef	1.65202	10.4413		Sauce	Lentils	0.162184	0.444521
Sauce	Olive oil	0.0366708	0.0255264		Sauce	Olive oil	0.0366708	0.0255264
Sauce	Seasoning	0.0261925	0.191837		Sauce	Seasoning	0.0261925	0.191837
Pasta	Pasta	0.342762	0.501866		Pasta	Pasta	0.342762	0.501866
Pasta	Water	1.18355e-05	0.00115281		Pasta	Water	1.18355e-05	0.00115281
Preparation	Sauce	0.00127971	0.13456		Preparation	Sauce	0.00129427	0.136767
Preparation	Pasta	0.00200586	0.281493		Preparation	Pasta	0.00200586	0.281493

## Sheet: Data_for_manuscript_Figure_4
Meat Based					Plant Forward
Component	Ingredient	BII	GHG		Component	Ingredient	BII	GHG
Soup	Chicken	0.894564	3.11127		Soup	Carrot	0.0211947	0.126268
Soup	Carrot	0.015896	0.0947012		Soup	Tofu	0.0880009	0.316559
Soup	Potatoes	0.0209186	0.11674		Soup	Moringa leaves	0.00716355	0.114287
Soup	Cabbage	0.0194584	0.0612081		Soup	Sweetcorn	0.0048044	0.0299528
Soup	Moringa leaves	0.00716355	0.114287		Soup	Onion	0.00107341	0.0136584
Soup	Beans	0.0130669	0.0474075		Soup	Water	1.43831e-06	0.000309317
Soup	Onion	0.00393584	0.0500809		Soup	Seasoning	0.00337354	0.029023
Soup	Garlic	0.00412255	0.0158093		Side dish	Egg	0.392839	1.56633
Soup	Palm oil	0.0173102	0.139128		Side dish	Cabbage	0.0259575	0.0816516
Soup	Celery	0.000504767	0.0101574		Side dish	Chicken	0.0992966	0.345351
Soup	Water	2.87663e-06	0.000618634		Side dish	Beansprouts	0.0447171	0.0578126
Soup	Seasoning	0.00562257	0.0483716		Side dish	Palm oil	0.0115113	0.0925202
Side dish	Beans	0.152447	0.553088		Side dish	Onion	0.000596638	0.00759181
Side dish	Onion	0.00223627	0.028455		Side dish	Soy sauce	0.00159693	0.00896828
Side dish	Garlic	0.00412255	0.0158093		Side dish	Seasoning	0.00224903	0.0193486
Side dish	Palm oil	0.00865512	0.069564		Fruit	Melon	0.0284229	0.807344
Side dish	Chilli	0.000982612	0.00830476		Rice	Rice	0.295597	1.20142
Side dish	Water	2.87663e-07	6.18634e-05		Preparation	Soup	0.000399843	0.0812914
Side dish	Seasoning	0.00888481	0.0575736		Preparation	Side dish	0.000439153	0.0761292
Fruit	Banana	0.0214219	0.156474		Preparation	Rice	0.000306015	0.139021
Rice	Rice	0.295597	1.20142
Preparation	Soup	0.00103233	0.27644
Preparation	Side dish	0.000726314	0.0973988
Preparation	Rice	0.000306015	0.139021

## Sheet: Data_for_manuscript_Figure_5
			NRF	GHG	BII
Germany	Meat Forward	Baseline	319	4.04	0.69
		SSP1 ↑	319	3.32	0.48
		SSP2 ―	319	3.84	0.56
		SSP3 ↓	319	3.91	0.57
	Plant Forward	Baseline	208	0.7	0.19
		SSP1 ↑	208	0.61	0.16
		SSP2 ―	208	0.72	0.16
		SSP3 ↓	208	0.71	0.17
Indonesia	Meat Forward	Baseline	593	1.6	0.37
		SSP1 ↑	593	1.02	0.27
		SSP2 ―	593	1.09	0.28
		SSP3 ↓	593	1.15	0.3
	Plant Forward	Baseline	349	1.28	0.26
		SSP1 ↑	349	0.85	0.19
		SSP2 ―	349	0.89	0.19
		SSP3 ↓	349	0.92	0.2
